# Supplementary material for: Online Interventions for Family Carers of People with Dementia That Focus on Support Strategies for Daily Living: A Mixed Methods Systematic Review
Source: Behav Sci (Basel). 2025 Jun 25;15(7):863. doi: 10.3390/bs15070863 (PMC12292812; doi:10.3390/bs15070863)
Supplement: Supplementary file 1 [file behavsci-15-00863-s001.zip]

Archive with 1 entries (1 files):
- behavsci-3655554-supplementary.pdf
